# Supplementary material for: Personalized Management of Patients with Chronic Rhinosinusitis with Nasal Polyps in Clinical Practice: A Multidisciplinary Consensus Statement
Source: J Pers Med. 2022 May 23;12(5):846. doi: 10.3390/jpm12050846 (PMC9143504; doi:10.3390/jpm12050846)
Supplement: Supplementary file 1 [file jpm-12-00846-s001.zip]

Archive with 1 entries (1 files):
- jpm-1704537-supplementary.pdf
